# Supplementary material for: Intermittent Androgen Suppression: Estimating Parameters for Individual Patients Based on Initial PSA Data in Response to Androgen Deprivation Therapy
Source: PLoS One. 2015 Jun 24;10(6):e0130372. doi: 10.1371/journal.pone.0130372 (PMC4481271; doi:10.1371/journal.pone.0130372)
Supplement: S1 File — The input file should be the CSV file format as in ones at http://www.nicholasbruchovsky.com/clinicalResaerch.html, where the columns should be, from the left, the patient number (not used), the date (not used), the amount of prescribed CPA (not used), the amount of prescribed LEU (not used), the PSA level, the testosterone level (not used), the number of cycle, whether the hormone therapy is on (1) or off (0), the accumulated number of days, and the accumulated number of days starting from a different day (not used). Each line corresponds to a day where either the PSA and/or testosterone level was measured or the treatment option was changed. The output is generated in a file called fitted_params8a2c2b2.dat. The output is a single column containing the estimated combined parameters p⃗. The values from the first line show x 1(0), x 2(0), x 3(0), d1,11, d2,11, d2,21, d3,11, d3,21, d3,31, d1,10, d1,20, d2,20, and d3,30. In the last line, the program outputs the value for the cost function. In between, you find eight 0s, which may be used for the future developments. (ZIP) [file pone.0130372.s001.zip]

Archive with 5 entries (2 files):
- S1_file/
- S1_file/S1_file.c
- __MACOSX/
- __MACOSX/S1_file/
- __MACOSX/S1_file/._S1_file.c
