# Supplementary material for: Intermittent Androgen Suppression: Estimating Parameters for Individual Patients Based on Initial PSA Data in Response to Androgen Deprivation Therapy
Source: PLoS One. 2015 Jun 24;10(6):e0130372. doi: 10.1371/journal.pone.0130372 (PMC4481271; doi:10.1371/journal.pone.0130372)
Supplement: S1 File — The input file should be the CSV file format as in ones at http://www.nicholasbruchovsky.com/clinicalResaerch.html, where the columns should be, from the left, the patient number (not used), the date (not used), the amount of prescribed CPA (not used), the amount of prescribed LEU (not used), the PSA level, the testosterone level (not used), the number of cycle, whether the hormone therapy is on (1) or off (0), the accumulated number of days, and the accumulated number of days starting from a different day (not used). Each line corresponds to a day where either the PSA and/or testosterone level was measured or the treatment option was changed. The output is generated in a file called fitted_params8a2c2b2.dat. The output is a single column containing the estimated combined parameters p⃗. The values from the first line show x 1(0), x 2(0), x 3(0), d1,11, d2,11, d2,21, d3,11, d3,21, d3,31, d1,10, d1,20, d2,20, and d3,30. In the last line, the program outputs the value for the cost function. In between, you find eight 0s, which may be used for the future developments. (ZIP) [file pone.0130372.s001.zip › S1_file/S1_file.c]

/**
 ** Written and arranged by Yoshito Hirata (yoshito@sat.t.u-tokyo.ac.jp)
 ** This program was prepared for Bioinformatics programming contest 2005.
 ** This is an implimentation for finding the set of parameters that
 ** explains the given data.
 ** The key features are multiple shooting and differential evolution.
 ** By using multiple shooting, we can use a cost function that is easy
 ** to minimize. Differential evolution speeds up the minimization.
 */

/***************************************************************
**                                                            **
**        D I F F E R E N T I A L     E V O L U T I O N       **
**                                                            **
** Program: de.c                                              **
** Version: 3.6                                               **
**                                                            **
** Authors: Dr. Rainer Storn                                  **
**          c/o ICSI, 1947 Center Street, Suite 600           **
**          Berkeley, CA 94707                                **
**          Tel.:   510-642-4274 (extension 192)              **
**          Fax.:   510-643-7684                              **
**          E-mail: storn@icsi.berkeley.edu                   **
**          WWW: http://http.icsi.berkeley.edu/~storn/        **
**          on leave from                                     **
**          Siemens AG, ZFE T SN 2, Otto-Hahn Ring 6          **
**          D-81739 Muenchen, Germany                         **
**          Tel:    636-40502                                 **
**          Fax:    636-44577                                 **
**          E-mail: rainer.storn@zfe.siemens.de               **
**                                                            **
**          Kenneth Price                                     **
**          836 Owl Circle                                    **
**          Vacaville, CA 95687                               **
**          E-mail: kprice@solano.community.net               ** 
**                                                            **
** This program implements some variants of Differential      **
** Evolution (DE) as described in part in the techreport      **
** tr-95-012.ps of ICSI. You can get this report either via   **
** ftp.icsi.berkeley.edu/pub/techreports/1995/tr-95-012.ps.Z  **
** or via WWW: http://http.icsi.berkeley.edu/~storn/litera.html*
** A more extended version of tr-95-012.ps is submitted for   **
** publication in the Journal Evolutionary Computation.       ** 
**                                                            **
** You may use this program for any purpose, give it to any   **
** person or change it according to your needs as long as you **
** are referring to Rainer Storn and Ken Price as the origi-  **
** nators of the the DE idea.                                 **
** If you have questions concerning DE feel free to contact   **
** us. We also will be happy to know about your experiences   **
** with DE and your suggestions of improvement.               **
**                                                            **
***************************************************************/
/**H*O*C**************************************************************
**                                                                  **
** No.!Version! Date ! Request !    Modification           ! Author **
** ---+-------+------+---------+---------------------------+------- **
**  1 + 3.1  +5/18/95+   -     + strategy DE/rand-to-best/1+  Storn **
**    +      +       +         + included                  +        **
**  1 + 3.2  +6/06/95+C.Fleiner+ change loops into memcpy  +  Storn **
**  2 + 3.2  +6/06/95+   -     + update comments           +  Storn **
**  1 + 3.3  +6/15/95+ K.Price + strategy DE/best/2 incl.  +  Storn **
**  2 + 3.3  +6/16/95+   -     + comments and beautifying  +  Storn **
**  3 + 3.3  +7/13/95+   -     + upper and lower bound for +  Storn **
**    +      +       +         + initialization            +        **
**  1 + 3.4  +2/12/96+   -     + increased printout prec.  +  Storn **
**  1 + 3.5  +5/28/96+   -     + strategies revisited      +  Storn **
**  2 + 3.5  +5/28/96+   -     + strategy DE/rand/2 incl.  +  Storn **
**  1 + 3.6  +8/06/96+ K.Price + Binomial Crossover added  +  Storn **
**  2 + 3.6  +9/30/96+ K.Price + cost variance output      +  Storn **
**  3 + 3.6  +9/30/96+   -     + alternative to ASSIGND    +  Storn **
**  4 + 3.6  +10/1/96+   -    + variable checking inserted +  Storn **
**  5 + 3.6  +10/1/96+   -     + strategy indic. improved  +  Storn **
**                                                                  **
***H*O*C*E***********************************************************/

/*#include "de.h"*/
#include <stdio.h>
#include <stdlib.h>
#include <time.h>
#include <math.h>

#define UT_DEBUG2
#define UT_DEBUG3
#define UT_DEBUG6
#define PENALTY_POSITIVE
#define PENALTY_MODERATE
#define PENALTY_UNSTABLE
/*#define PENALTY_POSITIVE2*/
#define PENALTY 10000
#define MAXPOP  500
#define MAXDIM  52
#define MU (0.1)

/*------Constants for rnd_uni()--------------------------------------------*/

#define IM1 2147483563
#define IM2 2147483399
#define AM (1.0/IM1)
#define IMM1 (IM1-1)
#define IA1 40014
#define IA2 40692
#define IQ1 53668
#define IQ2 52774
#define IR1 12211
#define IR2 3791
#define NTAB 32
#define NDIV (1+IMM1/NTAB)
#define EPS 1.2e-7
#define RNMX (1.0-EPS)

#define VTR (10)
#define STEPSIZE (0.01)
/*#define NP (10)*/
#define ITERMAX (3000)
/*#define F (0.7)*/
/*#define CR (0.8)*/
#define XVMIN (0)
#define XVMAX (1)
#define REFLESH (10)
#define BIGNUM (-10000000)
#define TH (5)
#define NE (10)
#define NE2 (10)
#define TINY (0.000001)
#define MAX_NSV (200)

#define NPARAMS (21)
#define NDIMS (3)

#define D (NDIMS)
#define P (NPARAMS)

/*#define th1 (2)*/
/*#define th2 (13)*/

#define KK (10)
#define GAP (0.5)
#define GAP2 (0.1)
#define GAP3 (0.5)


/*------------------------Globals---------------------------------------*/

long  rnd_uni_init;                 /* serves as a seed for rnd_uni()   */
/*double c[MAXPOP][MAXDIM], d[MAXPOP][MAXDIM];*/
/*double (*pold)[MAXPOP][MAXDIM], (*pnew)[MAXPOP][MAXDIM], (*pswap)[MAXPOP][MAXDIM];*/

/*---------Function declarations----------------------------------------*/

double h(double x);
void  assignd(int DD, double a[], double b[]);
double rnd_uni(long *idum);    /* uniform pseudo random number generator */
/*double evaluate(int D, double tmp[], long *nfeval);*/ /* obj. funct. */
double **file_read(char filename[],int *cc, int *strategy);
double **file_read2(char filename[],int *cc, int *strategy, int *cc2);
double A(double xx[NDIMS],double *params,double t,double nx[NDIMS],double u);
double A2(double xx[NDIMS],double *params,double t,double nx[NDIMS],double u);
double cost_function2(double **data,int cc,int DD,double *params,long *nfeval,double **sim);
void orig_quick_sort(int *v, int *seq, int left, int right);
void randperm(int *ind, int *seq, int cc);
void find_params(double **data, double params[NPARAMS], int cc);
int ut(double *xhat,double **Pxx,double *y,double **R,double t,double **xsigma,double u);
/*void choldc(double **a, int n, double p[]);*/

/*---------Function definitions-----------------------------------------*/

/*void choldc(double **a, int n, double p[])
{
	int i,j,k;
	double sum;

	for (i=0;i<n;i++) {
		for (j=i;j<n;j++) {
			for (sum=a[i][j],k=i-1;k>=0;k--) sum -= a[i][k]*a[j][k];
			if (i == j) {
				if (sum <= 0.0)
					fprintf(stderr,"choldc failed, sum:%lf\n",sum);
				p[i]=sqrt(sum);
			} else a[j][i]=sum/p[i];
		}
	}
}
*/

double **file_read2(char filename[],int *cc, int *strategy, int *cc2){
  double **data;
  FILE *fp,*fp0;
  char dummy[100];
  char buffer[100];
  double u,a,x1,x2,y,t;
  int i,j,k,l;
  int cycles;

  data = NULL;

  if((fp = fopen(filename,"r")) == NULL){
    fprintf(stderr,"file: %s cannot be opened.\n",filename);
    return data; 
  }
  fprintf(stderr,"opened file.\n");

  /*  fgets(dummy,100,fp);*/
  fprintf(stderr,"fgeted: %s.\n",dummy);

  *cc = 0;

  while(fgets(dummy,100,fp) > 0){
    /*    fprintf(stderr,"%s\n",dummy);*/
    (*cc)++;
  }

  fprintf(stderr,"scanned file once: cc = %i\n",*cc);

  if((data = (double **)malloc(sizeof(double *)*(*cc))) == NULL){
    fprintf(stderr,"cannot allocate memory for data.\n");
    return data;
  } 

  fprintf(stderr,"malloced memory for data 1.\n");
  
  for(i=0;i<(*cc);i++){
    if((data[i] = (double *)malloc(sizeof(double)*4)) == NULL){
      fprintf(stderr,"cannot allocate memory for data.\n");
      return data;
    }
  }

  fprintf(stderr,"malloced memory for data 2.\n");


  fclose(fp);

  if((fp = fopen(filename,"r")) == NULL){
    fprintf(stderr,"file: %s cannot be opened.\n",filename);
    return data; 
  }

  i = 0;

  /*fgets(dummy,100,fp);*/
  while(fgets(dummy,100,fp) > 0){

    /*find a patient number.*/
    j = 0; k = 0;
    while(dummy[j] != ','){
      buffer[k] = dummy[j];
      j++; k++;
    }
    /*    if(j == 0){
      t = BIGNUM;
    }else{
      if(buffer[k-1] == ' '){
        t = BIGNUM;
      }else{
	buffer[k] = ',';
	sscanf(buffer,"%lg,",&t);
      }
    }*/

    /*find date*/
    j++;  k = 0;
    while(dummy[j] != ','){
      buffer[k] = dummy[j];
      j++; k++;
    }
    /*
    if(k == 0){
      g = BIGNUM;
    }else{
      if(buffer[k-1] == ' '){
        g = BIGNUM;
      }else{
	buffer[k] = ',';
	sscanf(buffer,"%lg,",&g);
      }
    }
    */

    /*find the number of days for medication*/
    j++;  k = 0;
    while(dummy[j] != ','){
      buffer[k] = dummy[j];
      j++; k++;
    }
    /*
    if(k == 0){
      h = BIGNUM;
    }else{
      if(buffer[k-1] == ' '){
        h = BIGNUM;
      }else{
	buffer[k] = ',';
	sscanf(buffer,"%lg,",&h);
      }
    }
    */

    /*find the number of days for a cycle*/
    j++;  k = 0;
    while(dummy[j] != ','){
      buffer[k] = dummy[j];
      j++; k++;
    }
    /*
    if(k == 0){
      p = BIGNUM;
    }else{
      if(buffer[k-1] == ' '){
        p = BIGNUM;
      }else{
	buffer[k] = ',';
	sscanf(buffer,"%lg,",&p);
      }
    }
    */

    /*find psa*/
    j++;  k = 0;
    while(dummy[j] != ','){
      buffer[k] = dummy[j];
      j++; k++;
    }
    if(k == 0){
      y = BIGNUM;
    }else{
      if(buffer[k-1] == ' '){
        y = BIGNUM;
      }else{
	buffer[k] = ',';
	sscanf(buffer,"%lg,",&y);
      }
    }


    /*find testosterone*/
    j++;  k = 0;
    while(dummy[j] != ','){
      buffer[k] = dummy[j];
      j++; k++;
    }
    if(k == 0){
      a = BIGNUM;
    }else{
      if(buffer[k-1] == ' '){
        a = BIGNUM;
      }else{
	buffer[k] = ',';
	sscanf(buffer,"%lg,",&a);
      }
    }


    /*find cycle*/
    j++;  k = 0;
    while(dummy[j] != ','){
      buffer[k] = dummy[j];
      j++; k++;
    }
    /*    if(k == 0){
      a = BIGNUM;
    }else{
      if(buffer[k-1] == ' '){
        a = BIGNUM;
      }else{
	buffer[k] = ',';
	sscanf(buffer,"%lg,",&a);
      }
      }*/


    /*find medication*/
    j++;  k = 0;
    while(dummy[j] != ','){
      buffer[k] = dummy[j];
      j++; k++;
    }
    if(k == 0){
      u = BIGNUM;
    }else{
      if(buffer[k-1] == ' '){
        u = BIGNUM;
      }else{
	buffer[k] = ',';
	sscanf(buffer,"%lg,",&u);
      }
    }


    /*find the number of days in total*/
    j++;  k = 0;
    while(dummy[j] != ','){
      buffer[k] = dummy[j];
      j++; k++;
    }
    if(k == 0){
      t = BIGNUM;
    }else{
      if(buffer[k-1] == ' '){
        t = BIGNUM;
      }else{
	buffer[k] = ',';
	sscanf(buffer,"%lg,",&t);
      }
    }


    j++;  k = 0;
    while((dummy[j] != '\0')&&(dummy[j] != '\n')&&(dummy[j] != 13)){
      buffer[k] = dummy[j];
      j++; k++;
    }
    /*    printf("i=%i,k=%i:",i,k);
    for(l=0;l<k;l++){
      printf("%c:%i,",buffer[l],buffer[l]);
    }
    printf(",");
    if(k == 0){
      z = BIGNUM;
    }else{
      if((buffer[k-2] == ' ')||(buffer[k-1] == '\0')||(buffer[k-1] == '\n')||(buffer[k-1] == 13)){
        z = BIGNUM;
      }else{
	buffer[k] = ',';
	sscanf(buffer,"%lg,",&z);
      }
    }
    printf("z=%f\n",z);
    */

    data[i][0] = y;
    data[i][1] = u;
    data[i][2] = t;
    i++;
  }

  *cc2 = *cc;
  cycles = 0;
  for(i=1;i<*cc;i++){
    if((data[i-1][1] == 1)&&(data[i][1] == 0)){
      cycles++;
      if(cycles == 2){
	*cc2 = i+1;
      }
    }
  }


  fprintf(stderr,"scanned the file second time\n");
  fprintf(stderr,"cc2:%i\n",*cc2);


  fclose(fp);
  fprintf(stderr,"closed file.\n");

  return data;
}

double h(double x){
  double temp = 0;

  if(x < 0){
    temp = 1-x;
  }

  return temp;
}


void  assignd(int DD, double a[], double b[])
/**C*F****************************************************************
**                                                                  **
** Assigns D-dimensional vector b to vector a.                      **
** You might encounter problems with the macro ASSIGND on some      **
** machines. If yes, better use this function although it's slower. **
**                                                                  **
***C*F*E*************************************************************/
{
   int j;
   for (j=0; j<DD; j++)
   {
      a[j] = b[j];
   }
}


double rnd_uni(long *idum)
/**C*F****************************************************************
**                                                                  **
** SRC-FUNCTION   :rnd_uni()                                        **
** LONG_NAME      :random_uniform                                   **
** AUTHOR         :(see below)                                      **
**                                                                  **
** DESCRIPTION    :rnd_uni() generates an equally distributed ran-  **
**                 dom number in the interval [0,1]. For further    **
**                 reference see Press, W.H. et alii, Numerical     **
**                 Recipes in C, Cambridge University Press, 1992.  **
**                                                                  **
** FUNCTIONS      :none                                             **
**                                                                  **
** GLOBALS        :none                                             **
**                                                                  **
** PARAMETERS     :*idum    serves as a seed value                  **
**                                                                  **
** PRECONDITIONS  :*idum must be negative on the first call.        **
**                                                                  **
** POSTCONDITIONS :*idum will be changed                            **
**                                                                  **
***C*F*E*************************************************************/
{
  long j;
  long k;
  static long idum2=123456789;
  static long iy=0;
  static long iv[NTAB];
  double temp;

  if (*idum <= 0)
  {
    if (-(*idum) < 1) *idum=1;
    else *idum = -(*idum);
    idum2=(*idum);
    for (j=NTAB+7;j>=0;j--)
    {
      k=(*idum)/IQ1;
      *idum=IA1*(*idum-k*IQ1)-k*IR1;
      if (*idum < 0) *idum += IM1;
      if (j < NTAB) iv[j] = *idum;
    }
    iy=iv[0];
  }
  k=(*idum)/IQ1;
  *idum=IA1*(*idum-k*IQ1)-k*IR1;
  if (*idum < 0) *idum += IM1;
  k=idum2/IQ2;
  idum2=IA2*(idum2-k*IQ2)-k*IR2;
  if (idum2 < 0) idum2 += IM2;
  j=iy/NDIV;
  iy=iv[j]-idum2;
  iv[j] = *idum;
  if (iy < 1) iy += IMM1;
  if ((temp=AM*iy) > RNMX) return RNMX;
  else return temp;

}/*------End of rnd_uni()--------------------------*/


double **file_read(char filename[],int *cc, int *strategy){
  double **data;
  FILE *fp,*fp0;
  char dummy[100];
  char buffer[100];
  double u,a,x1,x2,y,t,p;
  int i,j,k,l;

  data = NULL;

  if((fp = fopen(filename,"r")) == NULL){
    fprintf(stderr,"file: %s cannot be opened.\n",filename);
    return data; 
  }
  fprintf(stderr,"opened file.\n");

  /*  fgets(dummy,100,fp);*/
  fprintf(stderr,"fgeted: %s.\n",dummy);

  *cc = 0;

  while(fgets(dummy,100,fp) > 0){
    /*    fprintf(stderr,"%s\n",dummy);*/
    (*cc)++;
  }

  fprintf(stderr,"scanned file once: cc = %i\n",*cc);

  if((data = (double **)malloc(sizeof(double *)*(*cc))) == NULL){
    fprintf(stderr,"cannot allocate memory for data.\n");
    return data;
  } 

  fprintf(stderr,"malloced memory for data 1.\n");
  
  for(i=0;i<(*cc);i++){
    if((data[i] = (double *)malloc(sizeof(double)*3)) == NULL){
      fprintf(stderr,"cannot allocate memory for data.\n");
      return data;
    }
  }

  fprintf(stderr,"malloced memory for data 2.\n");


  fclose(fp);

  if((fp = fopen(filename,"r")) == NULL){
    fprintf(stderr,"file: %s cannot be opened.\n",filename);
    return data; 
  }

  i = 0;

  /*  fgets(dummy,100,fp);*/
  while(fgets(dummy,100,fp) > 0){

    /*find psa.*/
    j = 0; k = 0;
    while(dummy[j] != ','){
      buffer[k] = dummy[j];
      j++; k++;
    }
    if(j == 0){
      y = BIGNUM;
    }else{
      if(buffer[k-1] == ' '){
        y = BIGNUM;
      }else{
	buffer[k] = ',';
	sscanf(buffer,"%lg,",&y);
      }
    }

    /*find the number of cycle*/
    j++;  k = 0;
    while(dummy[j] != ','){
      buffer[k] = dummy[j];
      j++; k++;
    }
    /*    if(k == 0){
      g = BIGNUM;
    }else{
      if(buffer[k-1] == ' '){
        g = BIGNUM;
      }else{
	buffer[k] = ',';
	sscanf(buffer,"%lg,",&g);
      }
      }*/

    /*find the medication procedure*/
    j++;  k = 0;
    while(dummy[j] != ','){
      buffer[k] = dummy[j];
      j++; k++;
    }
    if(k == 0){
      u = BIGNUM;
    }else{
      if(buffer[k-1] == ' '){
        u = BIGNUM;
      }else{
	buffer[k] = ',';
	sscanf(buffer,"%lg,",&u);
      }
    }


    /*find the number of days*/
    j++;  k = 0;
    while(dummy[j] != ','){
      buffer[k] = dummy[j];
      j++; k++;
    }
    if(k == 0){
      t = BIGNUM;
    }else{
      if(buffer[k-1] == ' '){
        t = BIGNUM;
      }else{
	buffer[k] = ',';
	sscanf(buffer,"%lg,",&t);
      }
    }

    /*find the patient number*/
    j++;  k = 0;
    while(dummy[j] != '\n'){
      buffer[k] = dummy[j];
      j++; k++;
    }
    if(k == 0){
      p = BIGNUM;
    }else{
      if(buffer[k-1] == ' '){
        p = BIGNUM;
      }else{
	buffer[k] = ',';
	sscanf(buffer,"%lg,",&p);
      }
    }

    fprintf(stderr,"y=%f,u=%f,t=%f,p=%f\n",y,u,t,p);
    data[i][0] = y;
    data[i][1] = u;
    data[i][2] = t;
    data[i][3] = p;
    i++;
  }

  fprintf(stderr,"scanned the file second time\n");


  fclose(fp);
  fprintf(stderr,"closed file.\n");

  return data;
}


double A(double xx[NDIMS],double *params,double t,double nx[NDIMS],double u){
  int i,j,k,n;
  double temp[NDIMS],temp2;
  int temp3;

  for(i=0;i<D;i++){
    temp[i] = xx[i];
  }

  for(i=0;i<t;i++){
    /*    if(u == 2){
      for(j=0;j<NDIMS;j++){
	nx[j] = params[20+j]*temp[j]+params[24+j];
	temp[j] = nx[j];
      }
      }*/
    if(u == 1){
      A2(temp,params,0,nx,1);
      for(j=0;j<NDIMS;j++){
	temp[j] = nx[j];
      }
    }
    if(u == 0){
      A2(temp,params,0,nx,0);
      for(j=0;j<NDIMS;j++){
	temp[j] = nx[j];
      }
    }
  }

  return 0.0;
}

double A2(double xx[NDIMS],double *params,double t,double nx[NDIMS],double u){
  int i,j,k,n;
  double temp2;
  int temp3;

  /*    if(u == 2){
      for(j=0;j<NDIMS;j++){
	nx[j] = params[20+j]*xx[j]+params[24+j];
      }
      }*/
    if(u == 1){

      nx[0] = params[3]*xx[0]+params[13];
      nx[1] = params[4]*xx[0]+params[5]*xx[1]+params[14];
      nx[2] = params[6]*xx[0]+params[7]*xx[1]+params[8]*xx[2]+params[15];

    }
    if(u == 0){
      nx[0] = params[9]*xx[0]+params[10]*xx[1]+params[16];
      nx[1] = params[11]*xx[1]+params[17];
      nx[2] = params[12]*xx[2]+params[18];
    }


  return 0.0;
}


double cost_function2(double **data,int cc,int DD,double *params, long *nfeval,double **sim){
  double cost = 0.001;
  int i,j,k,p=0,m,pm,ppm,delays = 0;
  double xx[NDIMS];
  double xin[NDIMS];
  double temp,temp2;
  double cost2 = 0;
  int count = cc;
  int nill = 0;
  int cill = 0;
  double meanxxx[13];
  double pinvcovxxx[13][13];
  double mhalfdetcovxxx;
  double prev_model_psa,prev_actual_psa;
  /*  double c1,c2;*/

  /*  c1 = params[6];
      c2 = params[7];*/

  (*nfeval)++;

  meanxxx[0] = 16.71938583;
  meanxxx[1] = 0.8337136504;
  meanxxx[2] = 0.08582438261;
  meanxxx[3] = 0.9202517222;
  meanxxx[4] = 0.008896737443;
  meanxxx[5] = 0.9975550556;
  meanxxx[6] = 0.0001447412197;
  meanxxx[7] = 0.0001355197058;
  meanxxx[8] = 1.009078333;
  meanxxx[9] = 1.002198444;
  meanxxx[10] = 0.08106036472;
  meanxxx[11] = 1.000527361;
  meanxxx[12] = 0.956075;

    pinvcovxxx[0][0] = 0.02109604437;
    pinvcovxxx[0][1] = 0.0207156396;
    pinvcovxxx[0][2] = -0.912686128;
    pinvcovxxx[0][3] = -0.8216801105;
    pinvcovxxx[0][4] = 2.226065364;
    pinvcovxxx[0][5] = 2.974153814;
    pinvcovxxx[0][6] = -17.72296086;
    pinvcovxxx[0][7] = 152.2713512;
    pinvcovxxx[0][8] = -3.978238498;
    pinvcovxxx[0][9] = -5.871130099;
    pinvcovxxx[0][10] = 1.758432938;
    pinvcovxxx[0][11] = 2.040786801;
    pinvcovxxx[0][12] = -0.6177861032;

    pinvcovxxx[1][0] = 0.0207156396;
    pinvcovxxx[1][1] = 0.7108189307;
    pinvcovxxx[1][2] = -2.053032954;
    pinvcovxxx[1][3] = -1.681089372;
    pinvcovxxx[1][4] = 19.46442608;
    pinvcovxxx[1][5] = 181.3208974;
    pinvcovxxx[1][6] = -880.6424913;
    pinvcovxxx[1][7] = 764.8369361;
    pinvcovxxx[1][8] = -19.52398345;
    pinvcovxxx[1][9] = -86.53606405;
    pinvcovxxx[1][10] = 3.219352951;
    pinvcovxxx[1][11] = 78.83771889;
    pinvcovxxx[1][12] = -2.605823499;

    pinvcovxxx[2][0] = -0.912686128;
    pinvcovxxx[2][1] = -2.053032954;
    pinvcovxxx[2][2] = 83.02791138;
    pinvcovxxx[2][3] = 52.48923306;
    pinvcovxxx[2][4] = -78.0373153;
    pinvcovxxx[2][5] = -387.2373124;
    pinvcovxxx[2][6] = -912.2828496;
    pinvcovxxx[2][7] = -21783.36195;
    pinvcovxxx[2][8] = 472.483913;
    pinvcovxxx[2][9] = 973.0639601;
    pinvcovxxx[2][10] = -66.66623797;
    pinvcovxxx[2][11] = -647.4910934;
    pinvcovxxx[2][12] = 84.57168972;

    pinvcovxxx[3][0] = -0.8216801105;
    pinvcovxxx[3][1] = -1.681089372;
    pinvcovxxx[3][2] = 52.48923306;
    pinvcovxxx[3][3] = 687.8302179;
    pinvcovxxx[3][4] = 1088.245856;
    pinvcovxxx[3][5] = 1061.339472;
    pinvcovxxx[3][6] = 7636.080135;
    pinvcovxxx[3][7] = -20047.96501;
    pinvcovxxx[3][8] = 198.001461;
    pinvcovxxx[3][9] = 572.3663906;
    pinvcovxxx[3][10] = -125.7161487;
    pinvcovxxx[3][11] = -149.7329391;
    pinvcovxxx[3][12] = 18.23884593;

    pinvcovxxx[4][0] = 2.226065364;
    pinvcovxxx[4][1] = 19.46442608;
    pinvcovxxx[4][2] = -78.0373153;
    pinvcovxxx[4][3] = 1088.245856;
    pinvcovxxx[4][4] = 7282.845005;
    pinvcovxxx[4][5] = 11134.57007;
    pinvcovxxx[4][6] = -30847.107;
    pinvcovxxx[4][7] = 5051.873209;
    pinvcovxxx[4][8] = -992.3832574;
    pinvcovxxx[4][9] = -351.4315649;
    pinvcovxxx[4][10] = 1594.176372;
    pinvcovxxx[4][11] = 3971.539441;
    pinvcovxxx[4][12] = -215.9637116;

    pinvcovxxx[5][0] = 2.974153814;
    pinvcovxxx[5][1] = 181.3208974;
    pinvcovxxx[5][2] = -387.2373124;
    pinvcovxxx[5][3] = 1061.339472;
    pinvcovxxx[5][4] = 11134.57007;
    pinvcovxxx[5][5] = 71993.23238;
    pinvcovxxx[5][6] = -331333.2162;
    pinvcovxxx[5][7] = 142207.079;
    pinvcovxxx[5][8] = -6841.036621;
    pinvcovxxx[5][9] = -25727.14722;
    pinvcovxxx[5][10] = 1324.740822;
    pinvcovxxx[5][11] = 31258.58534;
    pinvcovxxx[5][12] = -595.4156746;

    pinvcovxxx[6][0] = -17.72296086;
    pinvcovxxx[6][1] = -880.6424913;
    pinvcovxxx[6][2] = -912.2828496;
    pinvcovxxx[6][3] = 7636.080135;
    pinvcovxxx[6][4] = -30847.107;
    pinvcovxxx[6][5] = -331333.2162;
    pinvcovxxx[6][6] = 10096611.55;
    pinvcovxxx[6][7] = -168879.3382;
    pinvcovxxx[6][8] = 52113.74868;
    pinvcovxxx[6][9] = -90123.02073;
    pinvcovxxx[6][10] = 2380.379441;
    pinvcovxxx[6][11] = 171468.9003;
    pinvcovxxx[6][12] = 5913.357343;

    pinvcovxxx[7][0] = 152.2713512;
    pinvcovxxx[7][1] = 764.8369361;
    pinvcovxxx[7][2] = -21783.36195;
    pinvcovxxx[7][3] = -20047.96501;
    pinvcovxxx[7][4] = 5051.873209;
    pinvcovxxx[7][5] = 142207.079;
    pinvcovxxx[7][6] = -168879.3382;
    pinvcovxxx[7][7] = 10081844.06;
    pinvcovxxx[7][8] = -116678.7256;
    pinvcovxxx[7][9] = -292124.8131;
    pinvcovxxx[7][10] = 516.5971832;
    pinvcovxxx[7][11] = 187574.8048;
    pinvcovxxx[7][12] = -27751.28434;

    pinvcovxxx[8][0] = -3.978238498;
    pinvcovxxx[8][1] = -19.52398345;
    pinvcovxxx[8][2] = 472.483913;
    pinvcovxxx[8][3] = 198.001461;
    pinvcovxxx[8][4] = -992.3832574;
    pinvcovxxx[8][5] = -6841.036621;
    pinvcovxxx[8][6] = 52113.74868;
    pinvcovxxx[8][7] = -116678.7256;
    pinvcovxxx[8][8] = 11520.5328;
    pinvcovxxx[8][9] = 9692.763504;
    pinvcovxxx[8][10] = -237.1705541;
    pinvcovxxx[8][11] = -6235.609698;
    pinvcovxxx[8][12] = 748.1109209;

    pinvcovxxx[9][0] = -5.871130099;
    pinvcovxxx[9][1] = -86.53606405;
    pinvcovxxx[9][2] = 973.0639601;
    pinvcovxxx[9][3] = 572.3663906;
    pinvcovxxx[9][4] = -351.4315649;
    pinvcovxxx[9][5] = -25727.14722;
    pinvcovxxx[9][6] = -90123.02073;
    pinvcovxxx[9][7] = -292124.8131;
    pinvcovxxx[9][8] = 9692.763504;
    pinvcovxxx[9][9] = 46376.94667;
    pinvcovxxx[9][10] = 332.4101549;
    pinvcovxxx[9][11] = -27154.39613;
    pinvcovxxx[9][12] = 802.2221596;

    pinvcovxxx[10][0] = 1.758432938;
    pinvcovxxx[10][1] = 3.219352951;
    pinvcovxxx[10][2] = -66.66623797;
    pinvcovxxx[10][3] = -125.7161487;
    pinvcovxxx[10][4] = 1594.176372;
    pinvcovxxx[10][5] = 1324.740822;
    pinvcovxxx[10][6] = 2380.379441;
    pinvcovxxx[10][7] = 516.5971832;
    pinvcovxxx[10][8] = -237.1705541;
    pinvcovxxx[10][9] = 332.4101549;
    pinvcovxxx[10][10] = 1876.870587;
    pinvcovxxx[10][11] = 1473.749449;
    pinvcovxxx[10][12] = 55.60649907;

    pinvcovxxx[11][0] = 2.040786801;
    pinvcovxxx[11][1] = 78.83771889;
    pinvcovxxx[11][2] = -647.4910934;
    pinvcovxxx[11][3] = -149.7329391;
    pinvcovxxx[11][4] = 3971.539441;
    pinvcovxxx[11][5] = 31258.58534;
    pinvcovxxx[11][6] = 171468.9003;
    pinvcovxxx[11][7] = 187574.8048;
    pinvcovxxx[11][8] = -6235.609698;
    pinvcovxxx[11][9] = -27154.39613;
    pinvcovxxx[11][10] = 1473.749449;
    pinvcovxxx[11][11] = 39067.38752;
    pinvcovxxx[11][12] = -859.9806712;

    pinvcovxxx[12][0] = -0.6177861032;
    pinvcovxxx[12][1] = -2.605823499;
    pinvcovxxx[12][2] = 84.57168972;
    pinvcovxxx[12][3] = 18.23884593;
    pinvcovxxx[12][4] = -215.9637116;
    pinvcovxxx[12][5] = -595.4156746;
    pinvcovxxx[12][6] = 5913.357343;
    pinvcovxxx[12][7] = -27751.28434;
    pinvcovxxx[12][8] = 748.1109209;
    pinvcovxxx[12][9] = 802.2221596;
    pinvcovxxx[12][10] = 55.60649907;
    pinvcovxxx[12][11] = -859.9806712;
    pinvcovxxx[12][12] = 291.1039408;


  mhalfdetcovxxx = 47596384920.0*10000000000.0;


  temp = 0;
  for(j=0;j<NDIMS;j++){
    xin[j] = params[j];
    xx[j] = params[j];
    sim[0][j] = xin[j];
    temp += xin[j];
    cost2 += PENALTY*h(sim[0][j]);
  }
  sim[0][NDIMS] = temp;
  if(data[0][0] == BIGNUM){
    count--;
  }else{
    temp = (sim[0][NDIMS]-data[0][0]);
    /*if(temp < 0){
      temp = -temp;
      }*/
    cost += temp*temp;
  /*  fprintf(stderr,"%f\n",temp);*/
    prev_actual_psa = data[0][0];
    prev_model_psa = sim[0][NDIMS];
  }


  ppm = 1-data[0][1];
  pm = data[0][1];
  m = data[0][1];
  delays = 0;
  for(i=1;i<cc;i++){
   if(pm != m){
     delays = 0;
     ppm = pm;
   }
   if(m == 0){
     for(j=0;j<data[i][2]-data[i-1][2];j++){
       delays--;
       if(delays < -params[19]){
	 A2(xin,params,1,xx,0);
       }else{
	 A2(xin,params,1,xx,1);
       }
       for(k=0;k<NDIMS;k++){
	 xin[k] = xx[k];
       }
     }
   }
   if(m == 1){
     for(j=0;j<data[i][2]-data[i-1][2];j++){
       delays--;
	/*	if(ppm == 0){*/
       if(delays < -params[20]){
	 A2(xin,params,1,xx,1);
       }else{
	 A2(xin,params,1,xx,0);
       }
       for(k=0;k<NDIMS;k++){
	 xin[k] = xx[k];
       }
     } 
   }


   temp = 0;
   for(j=0;j<NDIMS;j++){
     xin[j] = xx[j];
     sim[i][j] = xin[j];
     temp += xin[j];
     cost2 += PENALTY*h(sim[i][j]);
   }
   sim[i][NDIMS] = temp;


   if(data[i][0] == BIGNUM){
     count--;
   }else{
     temp = (sim[i][NDIMS]-data[i][0]);
     /*if(temp < 0){
       temp = -temp;
       }*/
     /*     fprintf(stderr,"%f\n",temp);*/
     cost += temp*temp;

     prev_actual_psa = data[i][0];
     prev_model_psa = sim[i][NDIMS];
   }
   pm = m;
   m = data[i][1];
  }
  /*cost /= (count+0.000000001);*/
  cost += cost2;

  temp = 0;
  for(j=0;j<13;j++){
      for(k=0;k<13;k++){
	temp += (params[j]-meanxxx[j])*(pinvcovxxx[j][k])*(params[k]-meanxxx[k]);
      }
  }

  temp2 = 1;
  for(j=0;j<13;j++){
    temp2 = temp2*sqrt(2*3.141592653);
  }

  temp = temp/2 + log(temp2*mhalfdetcovxxx);

  cost += temp;

  for(j=0;j<NDIMS;j++){
    xin[j] = params[j];
  }
  A(xin,params,30*12,xx,1);
  temp = 0;
  for(j=0;j<NDIMS;j++){
    temp += xx[j];
    xin[j] = xx[j];
  }

  cost += PENALTY*h(2-temp);
  A(xin,params,30*12*4,xx,1);
  temp = 0;
  for(j=0;j<NDIMS;j++){
    temp += xx[j];
  }
  cost += PENALTY*h(temp-10);

  /*  return cost+10*(params[9]<0)+10*(params[10]<0);*/
#ifdef PENALTY_POSITIVE
  for(j=0;j<P;j++){
    cost += PENALTY*h(params[j]);
  }
#endif
#ifdef PENALTY_MODERATE

  cost += PENALTY*h(params[3]-0.8);
  cost += PENALTY*h(1.2-params[3]);
  cost += PENALTY*h(params[5]-0.8);
  cost += PENALTY*h(1.2-params[5]);
  cost += PENALTY*h(params[8]-0.8);
  cost += PENALTY*h(1.2-params[8]);

  cost += PENALTY*h(params[9]-0.8);
  cost += PENALTY*h(1.2-params[9]);
  cost += PENALTY*h(params[11]-0.8);
  cost += PENALTY*h(1.2-params[11]);
  cost += PENALTY*h(params[12]-0.8);
  cost += PENALTY*h(1.2-params[12]);
  /*  for(j=20;j<24;j++){
    cost += PENALTY*h(params[j]-0.8);
    cost += PENALTY*h(1.2-params[j]);
    }*/


  cost += PENALTY*h(params[4]-0.0);
  cost += PENALTY*h(0.1-params[4]);
  cost += PENALTY*h(params[6]-0.0);
  cost += PENALTY*h(0.1-params[6]);
  cost += PENALTY*h(params[7]-0.0);
  cost += PENALTY*h(0.1-params[7]);
  cost += PENALTY*h(params[10]-0.0);
  cost += PENALTY*h(0.1-params[10]);


  cost += PENALTY*h(params[13]-0.0);
  cost += PENALTY*h(0.1-params[13]);
  cost += PENALTY*h(params[14]-0.0);
  cost += PENALTY*h(0.1-params[14]);
  cost += PENALTY*h(params[15]-0.0);
  cost += PENALTY*h(0.1-params[15]);

  cost += PENALTY*h(params[16]-0.0);
  cost += PENALTY*h(0.1-params[16]);
  cost += PENALTY*h(params[17]-0.0);
  cost += PENALTY*h(0.1-params[17]);
  cost += PENALTY*h(params[18]-0.0);
  cost += PENALTY*h(0.1-params[18]);

  /*Ideas from Prof. Tao*/
  cost += PENALTY*h(params[9]-params[3]);
  cost += PENALTY*h(params[5]-params[3]);
  cost += PENALTY*h(params[9]-1);


  /*  for(j=32;j<40;j++){
    cost += PENALTY*h(params[j]-0.0);
    cost += PENALTY*h(0.1-params[j]);
    }*/
  /*  for(j=24;j<28;j++){
    cost += PENALTY*h(params[j]-0.0);
    cost += PENALTY*h(0.2-params[j]);
    }*/
#endif
#ifdef PENALTY_UNSTABLE
  temp = 0;
  temp += params[3];
  temp += params[4];
  temp += params[6];

  cost += PENALTY*h(temp-0.8);
  cost += PENALTY*h(1.2-temp);

  temp = 0;
  temp += params[5];
  temp += params[7];

  cost += PENALTY*h(temp-0.8);
  cost += PENALTY*h(1.2-temp);

  temp = 0;
  temp += params[8];
  cost += PENALTY*h(temp-0.8);
  cost += PENALTY*h(1.2-temp);


  temp = 0;
  temp += params[9];
  cost += PENALTY*h(temp-0.8);
  cost += PENALTY*h(1.2-temp);

  temp = 0;
  temp += params[10];
  temp += params[11];
  cost += PENALTY*h(temp-0.8);
  cost += PENALTY*h(1.2-temp);


  temp = 0;
  temp += params[12];
  cost += PENALTY*h(temp-0.8);
  cost += PENALTY*h(1.2-temp);


  /* cost += PENALTY*h(params[12]-1);*/
  cost += PENALTY*h(params[8]-1);
  /*  cost += PENALTY*h(1-params[4]);
      cost += PENALTY*h(1-params[8]);*/
#endif
  return cost;
}


main(int argc, char *argv[])
/**C*F****************************************************************
**                                                                  **
** SRC-FUNCTION   :main()                                           **
** LONG_NAME      :main program                                     **
** AUTHOR         :Rainer Storn, Kenneth Price                      **
**                                                                  **
** DESCRIPTION    :driver program for differential evolution.       **
**                                                                  **
** FUNCTIONS      :rnd_uni(), evaluate(), printf(), fprintf(),      **
**                 fopen(), fclose(), fscanf().                     **
**                                                                  **
** GLOBALS        :rnd_uni_init    input variable for rnd_uni()     **
**                                                                  **
** PARAMETERS     :argc            #arguments = 3                   **
**                 argv            pointer to argument strings      **
**                                                                  **
** PRECONDITIONS  :main must be called with three parameters        **
**                 e.g. like de1 <input-file> <output-file>, if     **
**                 the executable file is called de1.               **
**                 The input file must contain valid inputs accor-  **
**                 ding to the fscanf() section of main().          **
**                                                                  **
** POSTCONDITIONS :main() produces consecutive console outputs and  **
**                 writes the final results in an output file if    **
**                 the program terminates without an error.         **
**                                                                  **
***C*F*E*************************************************************/

{
   char  chr;             /* y/n choice variable                */
   int   b, bs, i, j, k, l, L, n, ii;      /* counting variables                 */
   int   r1, r2;  /* placeholders for random indexes    */
   int   r5;              /* placeholders for random indexes    */
   int   NP;              /* number of population members       */
   int   imin;            /* index to member with lowest energy */
   int   refresh;         /* refresh rate of screen output      */
   int   refresh2 = 1;         /* refresh rate of screen output      */
   int   strategy = 1;        /* choice parameter for screen output */
   int   gen, genmax, seed;   

   long  nfeval;          /* number of function evaluations     */

   double trial_cost;      /* buffer variable                    */
   double inibound_h;      /* upper parameter bound              */
   double inibound_l;      /* lower parameter bound              */
   double *tmp, *best, *best2, *best3, *bestit; /* members  */
   double bestsofar;
   double cost[MAXPOP];    /* obj. funct. values                 */
   double cvar;            /* computes the cost variance         */
   double cmean;           /* mean cost                          */
   double F,CR;            /* control variables of DE            */
   double cmin, minti;            /* help variables                     */
   double **data;
   double **sim;
   int cc, cc2 = 100;
   int quick_check;

   FILE  *fpin_ptr, *fp;

   double prev_cmin = 0;
   int nsv = 0;
   int c_quick = 0;
   int seq[100];
   int dd = 0;

   double xhat[D+P];

   double temp,temp2;
   double var[D];
   int count;
   double **R;
   double Q[D][D];
   double **Pxx;

   double **xsigma;
   int ut_count;
   double **c, **d;
   double ***pold, ***pnew, ***pswap;

   double xin[3];
   double xx[3];
   double u;
   double th1 = 15, th2 = 2;

   int DP;

   bs = 50;
   bestsofar = 1000000;

   DP = D + P;

/*------Initializations----------------------------*/

 if (argc != 2)                                 /* number of arguments */
 {
    printf("\nUsage : bip2005 <data-file>\n");
    exit(1);
 }


/*-----Read input data------------------------------------------------*/

 genmax = 10000;
 refresh = 10;
 NP = (P)*10;
 inibound_h = 1;
 inibound_l = -1;
 F = 0.7;
 CR = 0.8;
 seed = 11;


/*-----Checking input variables for proper range----------------------------*/

  if (D > MAXDIM)
  {
     printf("\nError! D=%d > MAXDIM=%d\n",D,MAXDIM);
     exit(1);
  }
  if (D <= 0)
  {
     printf("\nError! D=%d, should be > 0\n",D);
     exit(1);
  }
  if (NP > MAXPOP)
  {
     printf("\nError! NP=%d > MAXPOP=%d\n",NP,MAXPOP);
     exit(1);
  }
  if (NP <= 0)
  {
     printf("\nError! NP=%d, should be > 0\n",NP);
     exit(1);
  }
  if ((CR < 0) || (CR > 1.0))
  {
     printf("\nError! CR=%lf, should be ex [0,1]\n",CR);
     exit(1);
  }
  if (seed <= 0)
  {
     printf("\nError! seed=%d, should be > 0\n",seed);
     exit(1);
  }
  if (refresh <= 0)
  {
     printf("\nError! refresh=%d, should be > 0\n",refresh);
     exit(1);
  }
  if (genmax <= 0)
  {
     printf("\nError! genmax=%d, should be > 0\n",genmax);
     exit(1);
  }
  if (inibound_h < inibound_l)
  {
     printf("\nError! inibound_h=%lf < inibound_l=%lf\n",inibound_h, inibound_l);
     exit(1);
  }


/*-----read data------------------------------------------------------*/
  data = file_read2(argv[1],&cc,&strategy,&cc2);
  strategy = 8;
  /*  cc2 = cc;*/
  /*  sscanf(argv[2],"%i\n",&cc2);
  sscanf(argv[3],"%lf\n",&th1);
  sscanf(argv[4],"%lf\n",&th2);
  printf("cc2=%i, th1=%lf, th2=%lf\n",cc2,th1,th2);*/

 fpin_ptr   = fopen("input.dat","w");

 fprintf(fpin_ptr,"TIME,PSA,MED\n");
 i = 0;
 fprintf(fpin_ptr,"%.3f,%.2E,%.2E\n",data[i][2],data[i][0],data[i][1]);
 for(i=1;i<cc;i++){
   fprintf(fpin_ptr,"%.3f,%.2E,%.2E\n",data[i][2],data[i][0],data[i][1]);
 }

 fclose(fpin_ptr);

 if((c = (double **)malloc(sizeof(double *)*NP)) == NULL){
   exit(1);
 }

 for(i=0;i<NP;i++){
   if((c[i] = (double *)malloc(sizeof(double)*(NPARAMS+2*cc))) == NULL){
     exit(1);
   }
 }

 if((d = (double **)malloc(sizeof(double *)*NP)) == NULL){
   exit(1);
 }

 for(i=0;i<NP;i++){
   if((d[i] = (double *)malloc(sizeof(double)*(NPARAMS+2*cc))) == NULL){
     exit(1);
   }
 }

 if((tmp = (double *)malloc(sizeof(double)*(NPARAMS+2*cc))) == NULL){
   exit(1);
 }

 if((best = (double *)malloc(sizeof(double)*(NPARAMS+2*cc))) == NULL){
   exit(1);
 }

 if((best2 = (double *)malloc(sizeof(double)*(NPARAMS+2*cc))) == NULL){
   exit(1);
 }

 if((best3 = (double *)malloc(sizeof(double)*(NPARAMS+2*cc))) == NULL){
   exit(1);
 }

 if((
bestit = (double *)malloc(sizeof(double)*(NPARAMS+2*cc))) == NULL){
   exit(1);
 }


 if((sim = (double **)malloc(sizeof(double *)*(cc))) == NULL){
   exit(1);
 }
 for(i=0;i<cc;i++){
   if((sim[i] = (double *)malloc(sizeof(double)*(NDIMS+1))) == NULL){
     exit(1);
   }
 }


  /*
 dd = cc;

  for(i=0;(i<100)&&(dd>0);i++){
    seq[i] = dd;
    dd = dd/2;
  }
  */

/*-----Initialize random number generator-----------------------------*/

 for(b=0;b<bs;b++){

  quick_check = 0;

  seed = (int)time(0);
  printf("seed=%i\n",seed);

  rnd_uni_init = -(long)seed;  /* initialization of rnd_uni() */
  nfeval       =  0;  /* reset number of function evaluations */

  fprintf(stderr,"multiple shooting with short integral interval, seed:%i\n",seed);


/*------Initialization------------------------------------------------*/
/*------Right now this part is kept fairly simple and just generates--*/
/*------random numbers in the range [-initfac, +initfac]. You might---*/
/*------want to extend the init part such that you can initialize-----*/
/*------each parameter separately.------------------------------------*/

  fprintf(stderr,"initialization\n");
  for (i=0; i<NP; i++)
    {
      /*      fprintf(stderr,"i=%i\n",i);*/
      
      inibound_l = 15;
      inibound_h = 5;
      c[i][0] = inibound_l + rnd_uni(&rnd_uni_init)*(inibound_h - inibound_l);
      inibound_l = 1;
      inibound_h = 0;
      c[i][1] = inibound_l + rnd_uni(&rnd_uni_init)*(inibound_h - inibound_l);
      inibound_l = 1;
      inibound_h = 0;
      c[i][2] = inibound_l + rnd_uni(&rnd_uni_init)*(inibound_h - inibound_l);

      inibound_l = 1.2;
      inibound_h = 0.8;
      c[i][3] = inibound_l + rnd_uni(&rnd_uni_init)*(inibound_h - inibound_l);

      inibound_l = 0.2;
      inibound_h = 0.0;
      c[i][4] = inibound_l + rnd_uni(&rnd_uni_init)*(inibound_h - inibound_l);
      inibound_l = 1.2;
      inibound_h = 0.8;
      c[i][5] = inibound_l + rnd_uni(&rnd_uni_init)*(inibound_h - inibound_l);

      inibound_l = 0.2;
      inibound_h = 0.0;
      c[i][6] = inibound_l + rnd_uni(&rnd_uni_init)*(inibound_h - inibound_l);
      inibound_l = 0.2;
      inibound_h = 0;
      c[i][7] = inibound_l + rnd_uni(&rnd_uni_init)*(inibound_h - inibound_l);
      inibound_l = 1.2;
      inibound_h = 0.8;
      c[i][8] = inibound_l + rnd_uni(&rnd_uni_init)*(inibound_h - inibound_l);

      inibound_l = 1.2;
      inibound_h = 0.8;
      c[i][9] = inibound_l + rnd_uni(&rnd_uni_init)*(inibound_h - inibound_l);
      inibound_l = 0.2;
      inibound_h = 0;
      c[i][10] = inibound_l + rnd_uni(&rnd_uni_init)*(inibound_h - inibound_l);

      inibound_l = 1.2;
      inibound_h = 0.8;
      c[i][11] = inibound_l + rnd_uni(&rnd_uni_init)*(inibound_h - inibound_l);

      inibound_l = 1.2;
      inibound_h = 0.8;
      c[i][12] = inibound_l + rnd_uni(&rnd_uni_init)*(inibound_h - inibound_l);

      inibound_l = 0.0;
      inibound_h = 0.0;
      c[i][13] = inibound_l + rnd_uni(&rnd_uni_init)*(inibound_h - inibound_l);
      inibound_l = 0.0;
      inibound_h = 0.0;
      c[i][14] = inibound_l + rnd_uni(&rnd_uni_init)*(inibound_h - inibound_l);
      inibound_l = 0.0;
      inibound_h = 0.0;
      c[i][15] = inibound_l + rnd_uni(&rnd_uni_init)*(inibound_h - inibound_l);

      inibound_l = 0.0;
      inibound_h = 0.0;
      c[i][16] = inibound_l + rnd_uni(&rnd_uni_init)*(inibound_h - inibound_l);
      inibound_l = 0.0;
      inibound_h = 0.0;
      c[i][17] = inibound_l + rnd_uni(&rnd_uni_init)*(inibound_h - inibound_l);
      inibound_l = 0.0;
      inibound_h = 0.0;
      c[i][18] = inibound_l + rnd_uni(&rnd_uni_init)*(inibound_h - inibound_l);

      inibound_l = 0;
      inibound_h = 0;
      c[i][19] = inibound_l + rnd_uni(&rnd_uni_init)*(inibound_h - inibound_l);

      inibound_l = 0;
      inibound_h = 0;
      c[i][20] = inibound_l + rnd_uni(&rnd_uni_init)*(inibound_h - inibound_l);

      /*
      inibound_l = 0.0;
      inibound_h = 0.0;
      c[i][21] = inibound_l + rnd_uni(&rnd_uni_init)*(inibound_h - inibound_l);
      inibound_l = 0.0;
      inibound_h = 0.0;
      c[i][22] = inibound_l + rnd_uni(&rnd_uni_init)*(inibound_h - inibound_l);
      inibound_l = 0.0;
      inibound_h = 0.0;
      c[i][23] = inibound_l + rnd_uni(&rnd_uni_init)*(inibound_h - inibound_l);
      inibound_l = 0.0;
      inibound_h = 0;
      c[i][24] = inibound_l + rnd_uni(&rnd_uni_init)*(inibound_h - inibound_l);

      inibound_l = 0.0;
      inibound_h = 0;
      c[i][25] = inibound_l + rnd_uni(&rnd_uni_init)*(inibound_h - inibound_l);

      inibound_l = 0.0;
      inibound_h = 0;
      c[i][26] = inibound_l + rnd_uni(&rnd_uni_init)*(inibound_h - inibound_l);
      inibound_l = 0.0;
      inibound_h = 0;
      c[i][27] = inibound_l + rnd_uni(&rnd_uni_init)*(inibound_h - inibound_l);
      inibound_l = 0.0;
      inibound_h = 0;
      c[i][28] = inibound_l + rnd_uni(&rnd_uni_init)*(inibound_h - inibound_l);
      inibound_l = 0;
      inibound_h = 0;
      c[i][29] = inibound_l + rnd_uni(&rnd_uni_init)*(inibound_h - inibound_l);

      inibound_l = 0;
      inibound_h = 0;
      c[i][30] = inibound_l + rnd_uni(&rnd_uni_init)*(inibound_h - inibound_l);
      */
      /*
      inibound_l = 30;
      inibound_h = 0;
      c[i][31] = inibound_l + rnd_uni(&rnd_uni_init)*(inibound_h - inibound_l);
      */
      /*
      inibound_l = 0.2;
      inibound_h = 0;
      c[i][32] = inibound_l + rnd_uni(&rnd_uni_init)*(inibound_h - inibound_l);
      inibound_l = 0.2;
      inibound_h = 0;
      c[i][33] = inibound_l + rnd_uni(&rnd_uni_init)*(inibound_h - inibound_l);
      inibound_l = 0.2;
      inibound_h = 0;
      c[i][34] = inibound_l + rnd_uni(&rnd_uni_init)*(inibound_h - inibound_l);
      inibound_l = 0.2;
      inibound_h = 0;
      c[i][35] = inibound_l + rnd_uni(&rnd_uni_init)*(inibound_h - inibound_l);

      inibound_l = 0.2;
      inibound_h = 0;
      c[i][36] = inibound_l + rnd_uni(&rnd_uni_init)*(inibound_h - inibound_l);
      inibound_l = 0.2;
      inibound_h = 0;
      c[i][37] = inibound_l + rnd_uni(&rnd_uni_init)*(inibound_h - inibound_l);
      inibound_l = 0.2;
      inibound_h = 0;
      c[i][38] = inibound_l + rnd_uni(&rnd_uni_init)*(inibound_h - inibound_l);
      inibound_l = 0.2;
      inibound_h = 0;
      c[i][39] = inibound_l + rnd_uni(&rnd_uni_init)*(inibound_h - inibound_l);
      */
      /*
      inibound_l = 10;
      inibound_h = 0;
      c[i][32] = inibound_l + rnd_uni(&rnd_uni_init)*(inibound_h - inibound_l);
      inibound_l = 10;
      inibound_h = 0;
      c[i][33] = inibound_l + rnd_uni(&rnd_uni_init)*(inibound_h - inibound_l);

      
      inibound_l = 10;
      inibound_h = 0;
      c[i][20] = inibound_l + rnd_uni(&rnd_uni_init)*(inibound_h - inibound_l);
      inibound_l = 10;
      inibound_h = 0;
      c[i][21] = inibound_l + rnd_uni(&rnd_uni_init)*(inibound_h - inibound_l);

      */
	  /*      cost[i] = evaluate(D,c[i],&nfeval);*/ /* obj. funct. value */
	  /*	cost[i] = cost_function(data,seq[dd],D,c[i],&nfeval);*/ /* obj. funct. value */
      cost[i] = cost_function2(data,cc2,D,c[i],&nfeval,sim);/* obj. funct. value */
      while(((cost[i] < 0) == 0)&&((cost[i] >= 0) == 0)){


	inibound_l = 15;
	inibound_h = 5;
	c[i][0] = inibound_l + rnd_uni(&rnd_uni_init)*(inibound_h - inibound_l);
	inibound_l = 1;
	inibound_h = 0;
	c[i][1] = inibound_l + rnd_uni(&rnd_uni_init)*(inibound_h - inibound_l);
	inibound_l = 1;
	inibound_h = 0;
	c[i][2] = inibound_l + rnd_uni(&rnd_uni_init)*(inibound_h - inibound_l);

	inibound_l = 1.2;
	inibound_h = 0.8;
	c[i][3] = inibound_l + rnd_uni(&rnd_uni_init)*(inibound_h - inibound_l);

	inibound_l = 0.2;
	inibound_h = 0.0;
	c[i][4] = inibound_l + rnd_uni(&rnd_uni_init)*(inibound_h - inibound_l);
	inibound_l = 1.2;
	inibound_h = 0.8;
	c[i][5] = inibound_l + rnd_uni(&rnd_uni_init)*(inibound_h - inibound_l);

	inibound_l = 0.2;
	inibound_h = 0.0;
	c[i][6] = inibound_l + rnd_uni(&rnd_uni_init)*(inibound_h - inibound_l);
	
	inibound_l = 0.2;
	inibound_h = 0;
	c[i][7] = inibound_l + rnd_uni(&rnd_uni_init)*(inibound_h - inibound_l);
	inibound_l = 1.2;
	inibound_h = 0.8;
	c[i][8] = inibound_l + rnd_uni(&rnd_uni_init)*(inibound_h - inibound_l);

	inibound_l = 1.2;
	inibound_h = 0.8;
	c[i][9] = inibound_l + rnd_uni(&rnd_uni_init)*(inibound_h - inibound_l);
	inibound_l = 0.2;
	inibound_h = 0.0;
	c[i][10] = inibound_l + rnd_uni(&rnd_uni_init)*(inibound_h - inibound_l);
	inibound_l = 1.2;
	inibound_h = 0.8;
	c[i][11] = inibound_l + rnd_uni(&rnd_uni_init)*(inibound_h - inibound_l);
	inibound_l = 1.2;
	inibound_h = 0.8;
	c[i][12] = inibound_l + rnd_uni(&rnd_uni_init)*(inibound_h - inibound_l);
	
	inibound_l = 0.0;
	inibound_h = 0.0;
	c[i][13] = inibound_l + rnd_uni(&rnd_uni_init)*(inibound_h - inibound_l);
	inibound_l = 0.0;
	inibound_h = 0.0;
	c[i][14] = inibound_l + rnd_uni(&rnd_uni_init)*(inibound_h - inibound_l);
	inibound_l = 0.0;
	inibound_h = 0.0;
	c[i][15] = inibound_l + rnd_uni(&rnd_uni_init)*(inibound_h - inibound_l);

	inibound_l = 0.0;
	inibound_h = 0.0;
	c[i][16] = inibound_l + rnd_uni(&rnd_uni_init)*(inibound_h - inibound_l);
	inibound_l = 0.0;
	inibound_h = 0.0;
	c[i][17] = inibound_l + rnd_uni(&rnd_uni_init)*(inibound_h - inibound_l);
	inibound_l = 0.0;
	inibound_h = 0.0;
	c[i][18] = inibound_l + rnd_uni(&rnd_uni_init)*(inibound_h - inibound_l);
	inibound_l = 0;
	inibound_h = 0;
	c[i][19] = inibound_l + rnd_uni(&rnd_uni_init)*(inibound_h - inibound_l);
	
	inibound_l = 0;
	inibound_h = 0;
	c[i][20] = inibound_l + rnd_uni(&rnd_uni_init)*(inibound_h - inibound_l);

	/*
	inibound_l = 0.0;
	inibound_h = 0.0;
	c[i][21] = inibound_l + rnd_uni(&rnd_uni_init)*(inibound_h - inibound_l);
	inibound_l = 0.0;
	inibound_h = 0.0;
	c[i][22] = inibound_l + rnd_uni(&rnd_uni_init)*(inibound_h - inibound_l);
	
	inibound_l = 0.0;
	inibound_h = 0.0;
	c[i][23] = inibound_l + rnd_uni(&rnd_uni_init)*(inibound_h - inibound_l);
	inibound_l = 0.0;
	inibound_h = 0;
	c[i][24] = inibound_l + rnd_uni(&rnd_uni_init)*(inibound_h - inibound_l);
	inibound_l = 0.0;
	inibound_h = 0;
	c[i][25] = inibound_l + rnd_uni(&rnd_uni_init)*(inibound_h - inibound_l);
	
	inibound_l = 0.0;
	inibound_h = 0;
	c[i][26] = inibound_l + rnd_uni(&rnd_uni_init)*(inibound_h - inibound_l);
	inibound_l = 0.0;
	inibound_h = 0;
	c[i][27] = inibound_l + rnd_uni(&rnd_uni_init)*(inibound_h - inibound_l);
	inibound_l = 0.0;
	inibound_h = 0;
	c[i][28] = inibound_l + rnd_uni(&rnd_uni_init)*(inibound_h - inibound_l);
	inibound_l = 0;
	inibound_h = 0;
	c[i][29] = inibound_l + rnd_uni(&rnd_uni_init)*(inibound_h - inibound_l);
	
	inibound_l = 0;
	inibound_h = 0;
	c[i][30] = inibound_l + rnd_uni(&rnd_uni_init)*(inibound_h - inibound_l);
	*/
	/*
	inibound_l = 30;
	inibound_h = 0;
	c[i][31] = inibound_l + rnd_uni(&rnd_uni_init)*(inibound_h - inibound_l);
	*/
	/*
	inibound_l = 0.2;
	inibound_h = 0;
	c[i][32] = inibound_l + rnd_uni(&rnd_uni_init)*(inibound_h - inibound_l);
	inibound_l = 0.2;
	inibound_h = 0;
	c[i][33] = inibound_l + rnd_uni(&rnd_uni_init)*(inibound_h - inibound_l);
	inibound_l = 0.2;
	inibound_h = 0;
	c[i][34] = inibound_l + rnd_uni(&rnd_uni_init)*(inibound_h - inibound_l);
	inibound_l = 0.2;
	inibound_h = 0;
	c[i][35] = inibound_l + rnd_uni(&rnd_uni_init)*(inibound_h - inibound_l);

	inibound_l = 0.2;
	inibound_h = 0;
	c[i][36] = inibound_l + rnd_uni(&rnd_uni_init)*(inibound_h - inibound_l);
	inibound_l = 0.2;
	inibound_h = 0;
	c[i][37] = inibound_l + rnd_uni(&rnd_uni_init)*(inibound_h - inibound_l);
	inibound_l = 0.2;
	inibound_h = 0;
	c[i][38] = inibound_l + rnd_uni(&rnd_uni_init)*(inibound_h - inibound_l);
	inibound_l = 0.2;
	inibound_h = 0;
	c[i][39] = inibound_l + rnd_uni(&rnd_uni_init)*(inibound_h - inibound_l);
	*/

	  /*	  cost[i] = cost_function(data,seq[dd],D,c[i],&nfeval);*/ /* obj. funct. value */
	cost[i] = cost_function2(data,cc2,D,c[i],&nfeval,sim); /* obj. funct. value */
      }

      /*      for(j=0;j<cc2;j++){
	fprintf(stderr,"%lf,%lf,%lf,%lf,%lf\n",sim[j][0],sim[j][1],sim[j][2],sim[j][3],sim[j][4]);
      }
      fprintf(stderr,"cost[%i] = %lf\n",i,cost[i]);*/
    }
  cmin = cost[0];
  imin = 0;
  for (i=1; i<NP; i++)
    {
      if (cost[i]<cmin)
	{
	  cmin = cost[i];
	  imin = i;
	}
    }
    
  assignd((NPARAMS+2*cc),best,c[imin]);            /* save best member ever          */
  assignd((NPARAMS+2*cc),bestit,c[imin]);          /* save best member of generation */
      
  pold = &c; /* old population (generation G)   */
  pnew = &d; /* new population (generation G+1) */
      
/*=======================================================================*/
/*=========Iteration loop================================================*/
/*=======================================================================*/
    
  gen = 0;                          /* generation counter reset */

    /*    fprintf(stderr,"cmin:%lf\n",cmin);*/
  prev_cmin = cmin+10;

  quick_check = 0;
    /*   while ((gen < genmax) && ((cmin >= 1)||((cmin < 1)&&(quickly_check_goodness(data,best,cc2) == 0))))*/ /* remove comments if conio.h */
  fprintf(stderr,"start differential evolution.\n");

  while (gen < genmax){                                            /* is accepted by compiler    */
    gen++;
    imin = 0;
	  
    if(cmin == prev_cmin)nsv++;
    prev_cmin = cmin;
	  
    for (i=0; i<NP; i++)         /* Start of loop through ensemble  */
      {
	do                        /* Pick a random population member */
	  {                         /* Endless loop for NP < 2 !!!     */
	    r1 = (int)(rnd_uni(&rnd_uni_init)*NP);
	  }while(r1==i);            
	
	do                        /* Pick a random population member */
	  {                         /* Endless loop for NP < 3 !!!     */
	    r2 = (int)(rnd_uni(&rnd_uni_init)*NP);
	  }while((r2==i) || (r2==r1));
	  
	  
/*=======EXPONENTIAL CROSSOVER============================================================*/

/*-------DE/rand-to-best/1/bin-----------------------------------------------------------*/
	assignd((NPARAMS+2*cc),tmp,(*pold)[i]);
	n = (int)(rnd_uni(&rnd_uni_init)*(P)); 
	for (L=0; L<P; L++) /* perform D binomial trials */
	  {
	    if ((rnd_uni(&rnd_uni_init) < CR) || L == (P-1)) /* change at least one parameter */
	      {                       
		tmp[n] = tmp[n] + F*(bestit[n] - tmp[n]) + F*((*pold)[r1][n]-(*pold)[r2][n]);
	      }
	    n = (n+1)%P;
	  }
	  
/*=======Trial mutation now in tmp[]. Test how good this choice really was.==================*/

	 /*	 trial_cost = evaluate(D,tmp,&nfeval);*/  /* Evaluate new vector in tmp[] */
	    /*	    trial_cost = cost_function(data,seq[dd],D,tmp,&nfeval);*/  /* Evaluate new vector in tmp[] */
	trial_cost = cost_function2(data,cc2,D,tmp,&nfeval,sim);  /* Evaluate new vector in tmp[] */
	/*	if(i==0){
	  minti = trial_cost;
	  assignd((NPARAMS),bestit,tmp);
	}else{
	  if(trial_cost < minti){
	  minti = trial_cost;
	  assignd((NPARAMS),bestit,tmp);
	  }
	  }*/

	if (trial_cost <= cost[i])   /* improved objective function value ? */
	  {                                  
	    cost[i]=trial_cost;         
	    assignd((NPARAMS+2*cc),(*pnew)[i],tmp);
	    if (trial_cost<cmin)          /* Was this a new minimum? */
	      {                               /* if so...*/
		cmin=trial_cost;           /* reset cmin to new low...*/
		imin=i;
		assignd((NPARAMS+2*cc),best,tmp);           
	      }                           
	  }                            
	else
	  {
	    assignd((NPARAMS+2*cc),(*pnew)[i],(*pold)[i]); /* replace target with old value */
	  }
      }   /* End mutation loop through pop. */
	
   assignd((NPARAMS+2*cc),bestit,best); /* Save best population member of current iteration */

	/* swap population arrays. New generation becomes old one */
	
    pswap = pold;
    pold  = pnew;
    pnew  = pswap;

/*----Compute the energy variance (just for monitoring purposes)-----------*/

    cmean = 0.;          /* compute the mean value first */
    for (j=0; j<NP; j++)
      {
	cmean += cost[j];
      }
    cmean = cmean/NP;
    
    cvar = 0.;           /* now the variance              */
    for (j=0; j<NP; j++)
      {
	cvar += (cost[j] - cmean)*(cost[j] - cmean);
      }
    cvar = cvar/(NP-1);
	

/*----Output part----------------------------------------------------------*/

/* display after every refresh generations */
/* ABORT works only if conio.h is accepted by your compiler */
/*    if (gen%refresh==0)   
      { 
	printf("\n\n                         PRESS ANY KEY TO ABORT"); 
	printf("\n\n\n Best-so-far cost funct. value=%-15.10g\n",cmin);
	
	for (j=0;j<P;j++)
	  {
	    printf("\n best[%d]=%-15.10g",j,best[j]);
	  }
	printf("\n\n Generation=%d  NFEs=%ld   Strategy: %i    ",gen,nfeval,strategy);
	printf("\n NP=%d    F=%-4.2g    CR=%-4.2g   cost-variance=%-10.5g\n",
	       NP,F,CR,cvar);
	printf("\n cost_function2 with best: %lf\n",cost_function2(data,cc2,D,best,&nfeval,sim));
	printf("\n cost_function2 with bestit: %lf\n",cost_function2(data,cc2,D,bestit,&nfeval,sim));
      }
  }*/

  }

  if(bestsofar > cmin){
    /*    bestsofar = cmin;*/
    printf("\n cmin: %lf\n",cmin);

    printf("\n\n                         PRESS ANY KEY TO ABORT"); 
    printf("\n\n\n Best-so-far cost funct. value=%-15.10g\n",cmin);
	
    for (j=0;j<P;j++)
    {
        printf("\n best[%d]=%-15.10g",j,best[j]);
    }
    printf("\n\n Generation=%d  NFEs=%ld   Strategy: %i    ",gen,nfeval,strategy);
    printf("\n NP=%d    F=%-4.2g    CR=%-4.2g   cost-variance=%-10.5g\n",NP,F,CR,cvar);

    for(i=0;i<(NPARAMS+2*cc);i++){
      best3[i] = best[i];
    }
    for (j=0;j<P;j++)
    {
        printf("\n best3[%d]=%-15.10g",j,best3[j]);
    }
    printf("\n cost_function2 with best: %lf\n",cost_function2(data,cc2,D,best,&nfeval,sim));
    bestsofar = cost_function2(data,cc2,D,best,&nfeval,sim);
  }
 }


/*=======================================================================*/
/*=========End of iteration loop=========================================*/
/*=======================================================================*/


/*-------Final output in file-------------------------------------------*/


  fprintf(stderr,"evaluation:%lf\n",cmin);

   /*   fpin_ptr   = fopen("temp.dat","w");

   fprintf(fpin_ptr,"TIME,G,H,P,X,Y,Z\n");
   j = 0;
   fprintf(fpin_ptr,"%.3f,%.2E,%.2E,%.2E,%.2E,%.2E,%.2E\n",sim[j][0],sim[j][1],sim[j][2],sim[j][3],sim[j][4],sim[j][5],sim[j][6]);
   for(j=1;j<cc2;j++){
     fprintf(fpin_ptr,"%.3f,%.2E,%.2E,%.2E,%.2E,%.2E,%.2E\n",sim[j][0],sim[j][1],sim[j][2],sim[j][3],sim[j][4],sim[j][5],sim[j][6]);
   }

   fclose(fpin_ptr);
   */


   /*   fprintf(stderr,"g:%lf, a0:%lf, a2:%lf, b12:%lf, b21:%lf, m1:%lf, c1:%lf, c2:%lf,\ntau:%lf, a1a:%lf, a1b:%lf, y10:%lf y20:%lf,]\n",best[0],best[1],best[2],best[3],best[4],best[5],best[6],best[7],best[8],best[9],best[10],best[11],best[12]);*/
   /*   fprintf(stderr,"nfeval = %i\n",nfeval);*/

   
  for(i=0;i<(NPARAMS+2*cc);i++){
    best2[i] = best3[i];
  }

  fp = fopen("fitted_params8a2c2b2.dat","w");
  for(i=0;i<P;i++){
    fprintf(fp,"%g\n",best2[i]);
  }
  fprintf(fp,"%%cost_function2:%f\n",cost_function2(data,cc2,D,best2,&nfeval,sim));
  fclose(fp);

  fp = fopen("fitted_patient.dat","w");

  for(i=0;i<cc2;i++){
    fprintf(fp,"%i:%lf %lf %lf %lf %lf\n",i,sim[i][0],sim[i][1],sim[i][2],sim[i][3],sim[i][4]);
  }

  fclose(fp);

  fprintf(stderr,"cost_function2:%f\n",cost_function2(data,cc2,D,best,&nfeval,sim));


  /*  best2[0] = 0.9472;
  best2[1] = 0.9817;
  best2[2] = 0.8001;
  best2[3] = 1.0035;
  best2[4] = 0.0955;
  best2[5] = 0.0005;
  best2[6] = 0.0013;
  best2[7] = 0.0000;
  best2[8] = 0.1939;
  best2[9] = 9.5486;
  best2[10] = 19.2422;
  best2[11] = 0.0182;
  best2[12] = 0.8585;
  best2[13] = 1.0100;
  best2[14] = 1.0192;
  best2[15] = 0.8137;
  best2[16] = 0.0671;
  best2[17] = 0.0138;
  best2[18] = 0.0075;
  best2[19] = 0.0240;
  best2[20] = 7.6523;
  best2[21] = 0.1954;

  fprintf(stderr,"before:\n");
  fprintf(stderr,"cost_function2:%f\n",cost_function2(data,cc2,D,best2,&nfeval,sim));*/


}
